# Supplementary material for: Evaluation of Stress Scores of Healthy Adult Cats during Barometric Whole-Body Plethysmography and Its Correlation with Measurement Parameters
Source: Animals (Basel). 2024 Aug 2;14(15):2249. doi: 10.3390/ani14152249 (PMC11311053; doi:10.3390/ani14152249)
Supplement: Supplementary file 1 [file animals-14-02249-s001.zip]

Archive with 2 entries (2 files):
- S1_table_Data of all 48 cats.pdf
- S2_table_Mean values of all BWBP parameters for each cat and each time period..pdf
